# Supplementary material for: Can Radiomics Predict Pathologic Complete Response After Neoadjuvant Chemoradiotherapy for Rectal Cancer? A Systematic Review and Meta-Analysis of Diagnostic-Accuracy Studies
Source: J Pers Med. 2025 Jun 10;15(6):244. doi: 10.3390/jpm15060244 (PMC12193717; doi:10.3390/jpm15060244)
Supplement: Supplementary file 1 [file jpm-15-00244-s001.zip]

Archive with 1 entries (1 files):
- jpm-3555123-supplementary.pdf
